# Supplementary material for: The dynamic role of nucleoprotein SHCBP1 in the cancer cell cycle and its potential as a synergistic target for DNA-damaging agents in cancer therapy
Source: Cell Commun Signal. 2024 Feb 16;22:131. doi: 10.1186/s12964-024-01513-0 (PMC10874017; doi:10.1186/s12964-024-01513-0)
Supplement: Supplementary file 3 — Additional file 3: Supplementary video 1. H1299 cells were transfected with control or SHCBP1 siRNA for 24 hours and then exposed to 5 μM ETOP for real-time recording. The rounded cells in the real-time video indicate mitotic cells. Supplementary video 2. Hela cells were transfected with control or SHCBP1 siRNA for 24 hours and then exposed to 3 μM ETOP for real-time recording. The rounded cells in the real-time video indicate mitotic cells. [file 12964_2024_1513_MOESM3_ESM.zip]

Archive with 3 entries (3 files):
- supplementary video 1_H1299 cells.mp4
- supplementary video 2_HeLa cells.mp4
- Supplementary video legends.docx
